# Supplementary material for: The mitochondria-targeting compound PTC299 enhances megakaryocyte and platelet production
Source: Stem Cells Transl Med. 2026 Jun 27;15(7):szag035. doi: 10.1093/stcltm/szag035 (PMC13311664; doi:10.1093/stcltm/szag035)
Supplement: szag035_Supplementary_Data [file szag035_supplementary_data.zip]

Archive with 6 entries (6 files):
- Table S1 The information of examined small molecule.docx
- Figure S4-R2.tif
- Figure S1-R2.tif
- Figure S2-R2.tif
- Figure S3-R2.tif
- Supplementary information_final.docx
